# Supplementary material for: Diagnostic accuracy of Xpert MTB/RIF Ultra and culture assays to detect Mycobacterium Tuberculosis using OMNIgene-sputum processed stool among adult TB presumptive patients in Uganda
Source: PLoS One. 2023 Apr 21;18(4):e0284041. doi: 10.1371/journal.pone.0284041 (PMC10121033; doi:10.1371/journal.pone.0284041)
Supplement: S1 File — (XLSX) [file pone.0284041.s001.xlsx]

## Sheet: Sheet1
id	MGT Sputum Culture result	Time to positivity for MGIT sputum	AFB Microscopy for stool-OMS	MGT OMS-stool Culture result	MGTOM-S Stool Culture time to positivity	AFB microscopy for stool -PBS	MGT PBS-stool Culture result	MGT PBS Stool Culture time to positivity	AFB Microscopy for sputum	Xpert-OM-S stool result	Xpert OM-S stool Rifampicin resistance result	Xpert OM-S stool Bacterial load	Age	Gender	Heart rate	Respiratory rate	Weight	History of smoking	History of taking Alcohol	HAART at enrollment	History of TB disease prior enrollment	Fever	Weight loss	Cough	HIV status	cd4rslt	BMI	Sputum GeneXpert_Detection	Xpert Sputuml Bacterial load	Sputum Xpert Rifampicin resistance result
4592	Positive	5		No result			No result		3+ AFB	Positive	Negative	Medium	32	Female	90	18	95	No	yes		No	Yes	No	Yes	Negative		31.0204	Not done
4593	negative			No result			No result		No AFB Observed	Negative			41	Male	69	22	60	Yes	yes		No	Yes	Yes	Yes	Negative		18.1138	Negative
4594	negative			No result			No result		No AFB Observed	Negative			34	Male	89	26	65	No	No	Yes	No	Yes	Yes	Yes	Positive		21.4692	Negative
4595	Positive	12	No AFB Observed	Positive	16	No AFB Observed	Contaminated		No AFB Observed	Negative			30	Male	129	28		No	No	No	No	Yes	Yes	Yes	Positive	11		Positive	Low	Positive
4597	Positive	9	No AFB Observed	Positive	1	No AFB Observed	Contaminated		20 AFB per length	Negative			47	Female	157	32		No	yes	No	No	Yes	Yes	Yes	Positive	9		Positive	Low	Negative
4598	Positive	7	2+ AFB	Negative		2+ AFB	Contaminated		1+ AFB	Error			38	Male	113	24	52	Yes	yes		No	Yes	Yes	Yes	Negative		17.7833	Not done
4599	Positive	5	3+ AFB	Positive	6	2+ AFB	Contaminated		3+ AFB	Positive	Negative	Medium	28	Female	103	18	52	No	yes	Yes	No	No	No	Yes	Positive	288	20.5688	Not done
4600	Positive	4	3+ AFB	Positive	4	3+ AFB	Contaminated		3+ AFB	Error			50	Male	117	20	57	Yes	yes		No	Yes	Yes	Yes	Negative		19.0451	Not done
4601	negative		2+ AFB	Negative		No AFB Observed	Contaminated		No AFB Observed	Negative			25	Female	84	18	57	No	No	Yes	No	No	Yes	Yes	Positive	401	22.2656	Negative
4602	Positive	4	3+ AFB	Positive	8	1+ AFB	Contaminated		3+ AFB	Positive	Negative	Low	21	Male	83	20	63	Yes	yes		No	Yes	Yes	Yes	Negative		19.0194	Not done
4603	Positive	5	No AFB Observed	Positive	12	No AFB Observed	Contaminated		2+ AFB	Positive	Negative	Very low	34	Female	77	18	70	No	yes		No	No	Yes	Yes	Negative		24.8016	Not done
4604	Positive	8	2+ AFB	Positive	11	1+ AFB	Contaminated		No AFB Observed	Positive	Negative	Low	48	Male	101	20	64	No	yes		No	Yes	No	Yes	Negative		19.3213	Not done
4605	negative		No AFB Observed	Negative		No AFB Observed	Contaminated		No AFB Observed	Error			36	Male	77	18	68	Yes	yes		No	Yes	Yes	Yes	Negative		21.2228	Negative
4606	Positive	7	2+ AFB	Negative		2+ AFB	Contaminated		2+ AFB	Positive	Negative	Low	24	Male	97	22	63	No	No		No	Yes	Yes	Yes	Negative		18.8121	Not done
4607	Positive	4	1+ AFB	Positive	24	2+ AFB	Contaminated		3+ AFB	Positive	Positive	Very low	40	Male	105	20		Yes	yes	No	No	Yes	Yes	Yes	Positive	40		Not done
4609	negative		No AFB Observed	Negative		No AFB Observed	Contaminated		No AFB Observed	Negative			23	Female	151	32		No	No	Yes	No	Yes	Yes	Yes	Positive	77		Negative
4610	negative		No AFB Observed	Contaminated		No AFB Observed	Contaminated		No AFB Observed	Negative			36	Female	76	18	54	No	No		Yes	No	No	Yes	Negative		24.3232	Positive	Very low	Negative
4611	Positive	6	1+ AFB	Positive	6	1+ AFB	Contaminated		2+ AFB	Positive	Negative	Low	38	Female	124	26	50	No	No	Yes	No	Yes	No	Yes	Positive	53	20.8117	Not done
4612	Positive	9	No AFB Observed	Contaminated		No AFB Observed	Contaminated		No AFB Observed	Positive	Negative	Low	29	Male	95	15	53	No	No		No	Yes	Yes	Yes	Negative		19.0039	Not done
4613	negative		No AFB Observed	Negative		No AFB Observed	Contaminated		No AFB Observed	Negative			27	Female	111	18	50	No	No		No	No	No	Yes	Negative		18.8189	Negative
4614	negative		No AFB Observed	Negative		No AFB Observed	Contaminated		No AFB Observed	Negative			27	Female	105	24	33	Yes	yes		No	Yes	Yes	Yes	Negative		13.0533	Negative
4615	Positive	8	No AFB Observed	Positive	12	12 AFB per length	Contaminated		10 AFB per length	Positive	Negative	Medium	31	Male	79	24	61	No	yes	Yes	Yes	Yes	Yes	Yes	Positive	171	19.6927	Not done
4616	Positive	11	No AFB Observed	Positive	9	No AFB Observed	Contaminated		2+ AFB	Positive	Negative	Low	37	Male	105	26	53	No	yes		No	Yes	Yes	Yes	Negative		19.4674	Not done
4617	Positive	6	17 AFB per length	Positive	18	1+ AFB	Contaminated		1+ AFB	Positive	Negative	Very low	41	Female	94	30	40	No	No		No	Yes	Yes	Yes	Negative		16.8662	Not done
4618	Positive	12	1+ AFB	Contaminated		1+ AFB	Contaminated		1+ AFB	Positive	Negative	Low	24	Female	101	28	48	No	yes		No	Yes	Yes	Yes	Negative		19.4734	Not done
4619	Positive	12	3+ AFB	Positive	10	2+ AFB	Contaminated		10 AFB per length	Positive	Negative	Medium	22	Female	161	28	47	No	No		No	Yes	Yes	Yes	Negative		18.3594	Not done
4620	Positive	10	2+ AFB	Positive	7	3+ AFB	Positive	0	3+ AFB	Positive	Negative	Very low	22	Male	109	20	52	No	yes		No	Yes	Yes	Yes	Negative		17.9931	Not done	High
4621	negative		No AFB Observed	Negative		No AFB Observed	Contaminated		No AFB Observed	Negative			56	Female	93	22	55	No	No	Yes	No	Yes	Yes	Yes	Positive	835	22.6003	Negative
4622	negative		No AFB Observed	Negative		No AFB Observed	Contaminated		No AFB Observed	Negative			46	Female	84	28	72	No	yes		No	Yes	No	Yes	Negative		33.7774	Negative
4623	Positive	6	No AFB Observed	Positive	5	No AFB Observed	Contaminated		3+ AFB	Positive	Negative	Medium	23	Female	69	22	45	No	yes		No	No	Yes	Yes	Negative		20	Not done
4624	negative		No AFB Observed	Negative		No AFB Observed	Contaminated		No AFB Observed	Negative			30	Female	114	28	66	No	yes	No	No	Yes	Yes	Yes	Positive	6	23.1084	Negative
4626	negative		No AFB Observed	Negative		No AFB Observed	Contaminated		No AFB Observed	Negative			34	Male	121	18	59	No	yes	No	No	Yes	Yes	Yes	Positive	312	21.4109	Negative
4628	Positive	12	No AFB Observed	Negative		No AFB Observed	Contaminated		No AFB Observed				48	Male	102	24	56	Yes	yes	No	No	Yes	Yes	Yes	Positive	170	18.9291	Positive	Very low	Negative
4629	Positive	4	No AFB Observed	Contaminated		No AFB Observed	Contaminated		2+ AFB	Positive	Negative	Very low	47	Male	136	28	51	Yes	yes		No	Yes	Yes	Yes	Negative		17.4413	Not done
4630	negative		No AFB Observed	Positive	16	No AFB Observed	Negative		No AFB Observed	Positive	Indeterminate	Very low	24	Female	79	18	50	No	No		Yes	Yes	Yes	Yes	Negative		17.9282	Positive	Low	Negative
4631	Positive	5	No AFB Observed	Positive	28	No AFB Observed	Contaminated		2+ AFB	Positive	Negative	Very low	24	Female	81	22	56	No	yes		No	Yes	No	Yes	Negative		20.3223	Positive	Medium	Negative
4632	Positive	8	No AFB Observed	Positive	10		No result		2+ AFB	Positive	Negative	Very low	21	Male	102	22	52	No	yes		No	Yes	Yes	Yes	Negative		19.1001	Positive	Medium	Negative
4633	Positive	2	No AFB Observed	Contaminated		12 AFB per length	Contaminated		3+ AFB	Positive	Indeterminate	Very low	45	Male	103	20	62	Yes	yes		No	Yes	Yes	Yes	Negative		19.3502	Positive	High	Negative
4634	negative		No AFB Observed	Contaminated		No AFB Observed	Contaminated		No AFB Observed	Negative			30	Female	83	20	54	No	No		No	Yes	Yes	Yes	Negative		20.5761	Negative
4635	Positive	8	No AFB Observed	Contaminated		No AFB Observed	Contaminated		1+ AFB	Positive	Negative	Low	37	Male	104	26	65	No	yes		No	Yes	Yes	Yes	Negative		19.4094	Positive	High	Negative
4636	negative		No AFB Observed	Negative		No AFB Observed	Negative		No AFB Observed	Negative			51	Male	93	20		Yes	yes	Yes	Yes	No	Yes	Yes	Positive	712		Negative
4637	Positive	8	2+ AFB	Positive	7	2+ AFB	Positive	6	No AFB Observed	Positive	Negative	Medium	20	Male	118	24	50	No	No		No	Yes	Yes	Yes	Negative		17.5064	Positive	Medium	Negative
4638	Positive	4	No AFB Observed	Positive	16	1+ AFB	Positive	7	3+ AFB	Positive	Negative	Medium	24	Male	84	20	53	No	No		No	No	Yes	Yes	Negative		20.7031	Positive	Medium	Negative
4639	Positive	7	No AFB Observed	Contaminated		1+ AFB	Contaminated		1+ AFB	Positive	Negative	Medium	41	Male	104	24	61	No	yes	No	No	Yes	Yes	Yes	Positive	448	20.6192	Positive	High	Negative
4640	Positive	5	1+ AFB	Negative		1+ AFB	Positive	5	3+ AFB	Positive	Negative	Medium	35	Male	79	20	59	Yes	yes		No	Yes	Yes	Yes	Negative		18.2099	Positive	High	Negative
4641	Positive	6	2+ AFB	Positive	26	32 AFB per length	Positive	4	1+ AFB	Positive	Negative	Low	34	Male	142	38	61	No	yes		No	Yes	Yes	Yes	Negative		18.4156	Negative
4643	Positive	10	No AFB Observed	Negative		No AFB Observed	Contaminated		No AFB Observed	Negative			41	Male	130	40	55	No	yes	Yes	Yes	Yes	Yes	Yes	Positive	19	19.9594	Positive	Low	Negative
4644	Positive	6	2+ AFB	Positive	8	1+ AFB	Negative		3+ AFB	Positive	Negative	Trace	25	Female	142	44	35	No	yes		No	Yes	Yes	Yes	Negative		13.6719	Positive	Medium	Negative
4646	Positive	4	15 AFB per length	Positive	17	1+ AFB	Positive	7	3+ AFB	Positive	Negative	Trace	20	Male	110	24	50	No	No		No	Yes	No	Yes	Negative		17.9282	Positive	High	Negative
4647	Positive	8	No AFB Observed	Positive	13	No AFB Observed	Positive	12	23 AFB per length	Positive	Negative	Very low	37	Female	113	24	54	No	yes	Yes	Yes	Yes	Yes	Yes	Positive	60	19.8347	Positive	Low	Negative
4648	Positive	3	No AFB Observed	Positive	14	No AFB Observed	Contaminated		3+ AFB	Positive	Negative	Very low	26	Male	95	22	61	No	yes		No	Yes	No	Yes	Negative		18.8272	Positive	Medium	Negative
4649	Positive	6	1+ AFB	Positive	9	1+ AFB	Positive	7	1+ AFB	Positive	Negative	Medium	32	Male	84	18	58	No	yes		No	Yes	Yes	Yes	Negative		19.1571	Positive	Medium	Negative
4650	Positive	6	2+ AFB	Positive	11	1+ AFB	Positive	9	1+ AFB	Positive	Negative	Very low	28	Female	94	20	50	No	No		No	Yes	Yes	Yes	Negative		20.2848	Positive	Medium	Negative
4651	Positive	4	7 AFB per length	Positive	8	1+ AFB	Positive	7	3+ AFB	Positive	Negative	Medium	29	Female	129	24	43	No	No		No	Yes	Yes	Yes	Negative		16.7969	Positive	High	Negative
4653	Positive	2	2+ AFB	Positive	8	1+ AFB	Positive	7	3+ AFB	Positive	Negative	Medium	28	Male	94	22	57	No	No	Yes	No	Yes	Yes	Yes	Positive	45	20.9366	Positive	High	Negative
4654	Positive	5	12 AFB per length	Positive	10	No AFB Observed	Positive	11	1+ AFB	Positive	Negative	Low	19	Male	108	20	55	No	No		No	Yes	Yes	Yes	Negative		19.9594	Positive	Medium	Negative
4655	negative		No AFB Observed	Negative		No AFB Observed	Negative		No AFB Observed	Negative			34	Male	74	24	42	No	yes		Yes	Yes	Yes	Yes	Negative		15.8079	Negative
4656	negative		No AFB Observed	Contaminated		No AFB Observed	Contaminated		No AFB Observed	Negative			41	Male	87	20	58	No	yes	No	No	Yes	Yes	Yes	Positive	26	19.3792	Negative
4657	negative		No AFB Observed	Positive	23	No AFB Observed	Contaminated		No AFB Observed	Negative			55	Male	92	20	93	Yes	No		No	No	No	Yes	Negative		30.3673	Negative
4658	Positive	6	16 AFB per length	Positive	17	1+ AFB	Positive	3	1+ AFB	Positive	Negative	Very low	35	Female	111	24	49	No	yes		No	Yes	Yes	Yes	Negative		19.6283	Positive	High	Negative
4659	negative		No AFB Observed	Negative		No AFB Observed	Negative		No AFB Observed	Negative			30	Male	92	20	64	Yes	yes	Yes	No	Yes	Yes	Yes	Positive	1173	18.9036	Negative
4660	negative		No AFB Observed	Negative		No AFB Observed	Contaminated		No AFB Observed	Negative			30	Male	111	32	53	No	yes		No	Yes	Yes	Yes	Negative		20.1951	Negative
4661	Positive	6	9 AFB per length	Positive	10	No AFB Observed	Positive	8	1+ AFB	Positive	Negative	Low	24	Female	99	26	51	No	yes		No	No	Yes	Yes	Negative		20.6905	Positive	High	Negative
4662	Positive	9	No AFB Observed	Negative		No AFB Observed	Negative		19 AFB per length	Positive	Negative	Very low	50	Male	100	28	45	Yes	yes	No	No	Yes	Yes	Yes	Positive	49	15.5709	Positive	Medium	Negative
4663	Positive	14	No AFB Observed	Positive	16	No AFB Observed	Contaminated		No AFB Observed	Positive	Negative	Very low	39	Male	108	18	55	Yes	yes		No	Yes	Yes	Yes	Negative		16.6043	Positive	Low	Negative
4664	negative		No AFB Observed	Negative		No AFB Observed	Contaminated		No AFB Observed	Negative			25	Female	111	24	59	No	No	No	No	No	No	Yes	Positive	132	24.8777	Negative
4665	Positive	10	No AFB Observed	Positive	15	No AFB Observed	Contaminated		1+ AFB	Positive	Negative	Low	23	Female	100	22	61	No	yes		No	No	Yes	Yes	Negative		22.68	Positive	Medium	Negative
4667	Positive	9	No AFB Observed	Negative		No AFB Observed	Contaminated		No AFB Observed	Positive	Negative	Low	39	Female	84	20	55	No	yes		No	No	Yes	Yes	Negative		47.1536	Positive	Low	Negative
4671	Positive	5	No AFB Observed	Negative		No AFB Observed	Contaminated		3+ AFB	Negative			38	Male	111	24	47	No	yes	No	No	Yes	Yes	Yes	Positive	31	17.4747	Positive	High	Negative
4672	Positive	10	1+ AFB	Positive	24	1+ AFB	Positive	6	8 AFB per length	Positive	Negative	Medium	39	Male	91	24	52	Yes	yes		No	Yes	Yes	Yes	Negative		19.3337	Not done
4673	Positive	6	No AFB Observed	Positive	10		No result		1+ AFB	Positive	Negative	Low	30	Female	125	18	45	No	yes		No	Yes	No	Yes	Negative		18.026	Positive	Medium	Negative
4674	Positive	5	No AFB Observed	Negative		1+ AFB	Positive	2	3+ AFB	Positive	Negative	Medium	37	Male	95	22	50	Yes	yes		No	Yes	Yes	Yes	Negative		17.301	Positive	Low	Negative
4675	negative		No AFB Observed	Negative		No AFB Observed	Contaminated		No AFB Observed	Negative			48	Female	90	22	91	Yes	yes	Yes	No	Yes	Yes	Yes	Positive	1166	33.834	Negative
4676	Positive	3	1+ AFB	Positive	4	2+ AFB	Contaminated		3+ AFB	Positive	Negative	Low	41	Male	89	32	45	Yes	yes		No	Yes	Yes	Yes	Negative		16.7311	Positive	High	Negative
4678	Positive	0	1+ AFB	Positive	30	1+ AFB	Positive	2	30 AFB per length	Positive	Negative	Very low	38	Male	124	32	52	No	yes	No	No	Yes	Yes	Yes	Positive	271	18.2066	Positive	High	Negative
4679	Positive	4	1+ AFB	Negative		1+ AFB	Positive	1	3+ AFB	Positive	Negative	Low	34	Male	78	20	64	No	yes		No	Yes	Yes	Yes	Negative		23.2254	Positive	Medium	Negative
4680	Positive	11	No AFB Observed	Contaminated		No AFB Observed	Contaminated		No AFB Observed	Positive	Indeterminate	Trace	43	Male	117	30	57	No	yes	No	No	Yes	Yes	Yes	Positive	22	19.7232	Positive	Medium	Negative
4682	Positive	4	1+ AFB	Positive	42	2+ AFB	Positive	1	2+ AFB	Positive	Negative	Medium	42	Male	112	24	51	Yes	yes	No	No	Yes	Yes	Yes	Positive	91	18.5078	Positive	High	Negative
4683	Positive	9	No AFB Observed	Contaminated		No AFB Observed	Positive	4	No AFB Observed	Positive	Negative	Low	51	Male	118	26	46	No	yes	No	No	Yes	Yes	Yes	Positive	110	17.9688	Positive	Very low	Negative
4684	Positive	3	1+ AFB	Contaminated		No AFB Observed	Positive	1	3+ AFB	Positive	Negative	Low	43	Male	132	28	45	Yes	yes		No	Yes	Yes	Yes	Negative		15.5709	Positive	High	Negative
4685	Positive	4	1+ AFB	Positive	13		No result		3+ AFB	Positive	Negative	Very low	39	Female	104	22	53	Yes	yes		No	Yes	Yes	Yes	Negative		19.4674	Positive	High	Negative
4686	negative		No AFB Observed	Negative		No AFB Observed	Contaminated		No AFB Observed	Negative			31	Male	74	28	63	No	yes		No	Yes	No	Yes	Negative		22.3214	Negative
4687	Positive	4	2+ AFB	Positive	8	1+ AFB	Positive	2	3+ AFB	Positive	Negative	Low	41	Male	86	22	46	Yes	yes		No	Yes	Yes	Yes	Negative		17.3134	Positive	High	Negative
4688	Positive	4	1+ AFB	Positive	7	1+ AFB	Positive	5	3+ AFB	Positive	Negative	Low	25	Male	71	20	55	No	No		No	No	Yes	Yes	Negative		19.0311	Positive	High	Negative
4689	Positive	7	12 AFB per length	Positive	11	No AFB Observed	Positive	10	1+ AFB	Positive	Negative	Low	34	Male	103	18	53	No	yes		No	Yes	Yes	Yes	Negative		18.1252	Positive	Low	Negative
4690	negative		No AFB Observed	Negative		No AFB Observed	Contaminated		No AFB Observed	Negative			31	Male	85	20	66	Yes	yes		No	Yes	Yes	Yes	Negative		23.6653	Negative
4691	Positive	5	No AFB Observed	Positive	18	No AFB Observed	Contaminated		1+ AFB	Positive	Negative	Low	31	Male	122	28	56	No	No		No	Yes	Yes	Yes	Negative		19.3772	Positive	High	Negative
4692	Positive	5	No AFB Observed	Contaminated			No result		No AFB Observed	Positive	Negative	Trace	37	Female	94	20	60	No	yes	Yes	No	No	Yes	Yes	Positive	789	22.0386	Positive	Very low	Negative
4695	negative		No AFB Observed	Contaminated		No AFB Observed	Contaminated		No AFB Observed	Negative			38	Male	78	24	41	Yes	yes	Yes	Yes	Yes	Yes	Yes	Positive	238	14.7011	Negative
4696	Positive	7	1+ AFB	Positive	13	12 AFB per length	Positive	3	1+ AFB	Positive	Negative	Low	24	Male	125	40	55	Yes	yes		No	Yes	Yes	Yes	Negative		17.7557	Positive	Medium	Negative
4697	Positive	3	2+ AFB	Positive	7	1+ AFB	Positive	4	3+ AFB	Positive	Negative	Medium	30	Male	117	36		No	yes		No	Yes	Yes	Yes	Negative			Positive	High	Negative
4698	Positive	11	No AFB Observed	Negative		No AFB Observed	Contaminated		No AFB Observed	Positive	Negative	Very low	26	Male	99	24	50	No	yes		No	Yes	Yes	Yes	Negative		18.5901	Positive	Low	Negative
4700	negative		No AFB Observed	Contaminated		No AFB Observed	Contaminated		No AFB Observed	Positive	Negative	Low	48	Male	102	24	58	No	yes	No	No	Yes	Yes	Yes	Positive	7	18.5132	Positive	Very low	Negative
4701	Positive	7	No AFB Observed	Positive	14	No AFB Observed	Contaminated		1+ AFB	Positive	Negative	Low	31	Male	111	20	55	Yes	yes	No	No	Yes	Yes	Yes	Positive	254	17.5556	Positive	Low	Negative
4702	Positive	7	No AFB Observed	Positive	6	No AFB Observed	Contaminated		12 AFB per length	Positive	Negative	Low	22	Female	89	20	47	No	yes		No	No	Yes	Yes	Negative		20.3428	Positive	High	Negative
4703	Positive	4	No AFB Observed	Contaminated		1+ AFB	Contaminated		3+ AFB	Positive	Negative	Trace	21	Female	110	24	57	No	yes		No	No	Yes	Yes	Negative		21.4536	Positive	High	Negative
4704	negative		No AFB Observed	Negative		No AFB Observed	Contaminated		No AFB Observed	Negative			29	Male	97	20	55	No	No		No	No	No	Yes	Negative		19.257	Negative
4705	Positive	5	1+ AFB	Positive	15	6 AFB per length	Positive	11	3+ AFB	Positive	Negative	Low	47	Female	111	20	65	No	yes		No	Yes	Yes	Yes	Negative		25.3906	Positive	Medium	Negative
4706	Positive	6	1+ AFB	Negative			No result		1+ AFB	Positive	Negative	Low	29	Male	115	26	55	No	No		No	Yes	No	Yes	Negative		18.8092	Positive	Medium	Negative
4707	negative		No AFB Observed	Negative		No AFB Observed	Contaminated		No AFB Observed	Negative			47	Male	84	20	40	No	yes	Yes	No	Yes	Yes	Yes	Positive	148	16.6493	Negative
4708	Positive	4	1+ AFB	Positive	8	1+ AFB	Positive	7	2+ AFB	Positive	Negative	Low	36	Male	138	18	50	No	yes	Yes	No	Yes	Yes	Yes	Positive	88	17.301	Positive	High	Negative
4709	Positive	5	1+ AFB	Positive	20	No AFB Observed	Contaminated		2+ AFB	Positive	Negative	Low	19	Female	94	24	61	No	yes		No	Yes	Yes	Yes	Negative		23.533	Positive	High	Negative
4710	Positive	8	2+ AFB	Positive	29	1+ AFB	Contaminated		3+ AFB	Positive	Negative	Low	36	Female	121	22	44	No	No		No	Yes	Yes	Yes	Negative		18.3143	Positive	High	Negative
4711	negative		No AFB Observed	Contaminated		No AFB Observed	Contaminated		No AFB Observed	Negative			33	Male	60	16	71	Yes	yes		No	Yes	Yes	Yes	Negative		23.1837	Negative
4712	Positive	13	No AFB Observed	Contaminated		No AFB Observed	Contaminated		No AFB Observed	Negative			50	Male	124	30	35	No	yes	No	No	Yes	Yes	Yes	Positive	93	15.1489	Positive	Very low	Indeterminate
4714	negative		No AFB Observed	Negative		No AFB Observed	Negative		No AFB Observed	Negative			24	Female	124	26	53	Yes	yes	No	No	Yes	Yes	Yes	Positive	1	23.5556	Negative
4715	Positive	7	1+ AFB	Negative		2+ AFB	Contaminated		No AFB Observed	Positive	Negative	Low	25	Male	92	30	45	Yes	yes		No	Yes	Yes	Yes	Negative		16.1354	Positive	Low	Negative
4716	negative		No AFB Observed	Contaminated		No AFB Observed	Negative		No AFB Observed	Negative			37	Female	104	26		No	yes		No	Yes	Yes	Yes	Negative			Negative
4718	Positive	8	No AFB Observed	Contaminated			No result		20 AFB per length	Positive	Negative	Low	27	Female	95	20	60	No	yes		No	Yes	Yes	Yes	Negative		22.0386	Positive	Medium	Negative
4719	Positive	2	2+ AFB	Positive	10	1+ AFB	Positive	4	2+ AFB	Positive	Negative	Medium	36	Male	103	20	63	No	yes		No	Yes	Yes	Yes	Negative		19.4445	Positive	High	Negative
4720	Positive	9	No AFB Observed	Positive	15	No AFB Observed	Positive	12	1+ AFB	Positive	Negative	Low	21	Male	59	24	58	No	yes		No	Yes	Yes	Yes	Negative		20.5499	Positive	Low	Negative
4721	Positive	4	1+ AFB	Positive	11	1+ AFB	Positive	8	2+ AFB	Positive	Negative	Low	39	Male	81	20	50	Yes	yes	Yes	No	Yes	Yes	Yes	Positive	241	15.9597	Positive	Medium	Negative
4722	negative		No AFB Observed	Negative		No AFB Observed	Contaminated		No AFB Observed	Negative			33	Female	65	27	57	No	No		Yes	Yes	Yes	Yes	Negative		24.671	Negative
4724	Positive	5	2+ AFB	Positive	6	1+ AFB	Positive	6	2+ AFB	Positive	Negative	Low	33	Female	104	22	42	No	yes		No	Yes	Yes	Yes	Negative		16.4063	Positive	High	Negative
4725	negative		No AFB Observed	Positive	23		No result		No AFB Observed	Negative			42	Female	84	20	66	No	No		No	Yes	Yes	Yes	Negative		27.8293	Negative
4726	Positive	5	No AFB Observed	Contaminated			No result		2+ AFB	Positive	Negative	Very low	18	Female	112	20	55	No	No		No	Yes	Yes	Yes	Negative		19.257	Positive	High	Negative
4727	Positive	8	No AFB Observed	Negative		No AFB Observed	Contaminated		No AFB Observed	Negative			40	Male	87	26	47	No	yes	Yes	No	Yes	Yes	Yes	Positive	47	17.6898	Negative
4728	Positive	4	1+ AFB	Positive	13	1+ AFB	Contaminated		3+ AFB	Positive	Negative	Very low	24	Male	100	24	170	No	yes		No	Yes	Yes	Yes	Negative		653.595	Positive	High	Negative
4729	Positive	7	No AFB Observed	Contaminated			No result		No AFB Observed	Positive	Negative	Very low	23	Female	90	18	72	No	No		No	Yes	Yes	Yes	Negative		28.4799	Positive	Low	Negative
4730	Positive	4	1+ AFB	Contaminated			No result		3+ AFB	Positive	Negative	Very low	30	Male	102	30	58	No	No		No	Yes	Yes	Yes	Negative		19.3792	Positive	High	Negative
4732	Positive	7	1+ AFB	Positive	18	No AFB Observed	Contaminated		1+ AFB	Positive	Negative	Very low	21	Male	83	20	52	No	yes		No	Yes	No	Yes	Negative		18.8707	Positive	Low	Negative
4734	Positive	7	No AFB Observed	Contaminated			No result		No AFB Observed	Positive	Negative	Low	45	Female	78	26	43	No	yes	Yes	No	Yes	Yes	Yes	Positive	56	17.6693	Positive	Low	Negative
4735	Positive	10	No AFB Observed	Negative		No AFB Observed	Contaminated		1+ AFB	Positive	Negative	Low	48	Male	107	28	57	No	yes		Yes	Yes	Yes	Yes	Negative		19.7232	Positive	Low	Negative
4736	negative		No AFB Observed	Negative		No AFB Observed	Negative		No AFB Observed	Positive	Negative	Low	39	Male	128	32	64	No	yes	No	No	Yes	Yes	Yes	Positive	215	19.5354	Negative
4737	Positive	7	No AFB Observed	Positive	24	No AFB Observed	Contaminated		2+ AFB	Negative			25	Female	125	22	52	No	No		No	Yes	Yes	Yes	Negative		18.8707	Positive	Medium	Negative
4738	Positive	8	2+ AFB	Positive	10	1+ AFB	Positive	7	1+ AFB	Positive	Negative	Very low	23	Male	118	28	50	No	No		No	Yes	Yes	Yes	Negative			Positive	High	Negative
4739	Positive	6	No AFB Observed	Positive	9	No AFB Observed	Positive	5	3+ AFB	Positive	Negative	Medium	39	Male	109	30	49	No	yes		No	Yes	Yes	Yes	Negative		16.1844	Positive	High	Negative
4740	negative		No AFB Observed	Contaminated		No AFB Observed	Contaminated		No AFB Observed	Negative			49	Male	66	20	59	No	yes	No	No	Yes	No	Yes	Positive	21	19.9432	Negative
4742	Positive	6	No AFB Observed	Contaminated		1+ AFB	Contaminated		2+ AFB	Positive	Negative	Very low	28	Female	76	22	46	No	yes		No	Yes	Yes	Yes	Negative		19.3962	Positive	Low	Negative
4743	Positive	3	1+ AFB	Positive	8		No result		3+ AFB	Positive	Negative	Very low	21	Female	118	22	59	No	No	Yes	Yes	Yes	Yes	Yes	Positive	340	23.0469	Positive	High	Negative
4744	Positive	4	No AFB Observed	Positive	10	No AFB Observed	Positive	10	3+ AFB	Positive	Negative	Low	26	Male	127	38	47	No	No		No	Yes	Yes	Yes	Negative		15.5239	Positive	High	Negative
4745	negative		No AFB Observed	Negative		No AFB Observed	Negative		No AFB Observed	Negative			30	Female	113	18		No	yes	No	No	Yes	Yes	Yes	Positive	14		Negative
4746	negative		No AFB Observed	Contaminated		No AFB Observed	Contaminated		No AFB Observed	Negative			37	Male	99	20	64	Yes	yes	No	No	No	Yes	Yes	Positive	323	19.7531	Negative
4747	Positive	8	No AFB Observed	Negative		24 AFB per length	Negative		1+ AFB	Positive	Negative	Medium	22	Female	157	34		No	No	Yes	No	Yes	Yes	Yes	Positive	26		Positive	High	Negative
4748	Positive	5	No AFB Observed	Positive	7		No result		2+ AFB	Positive	Negative	Trace	26	Female	110	18	50	No	No		No	Yes	Yes	Yes	Negative		21.0828	Positive	Medium	Negative
4749	negative		No AFB Observed	Negative		No AFB Observed	Negative		No AFB Observed	Negative			43	Male	85	20	55	No	yes	No	No	Yes	Yes	Yes	Positive	66	17.3589	Negative
4773	negative		No AFB Observed	Contaminated		No AFB Observed	Contaminated		No AFB Observed	Negative			43	Male	95	20	55	No	yes	No	No	Yes	Yes	Yes	Positive		19.9594	Negative
4774	Positive	4	No AFB Observed	Contaminated			No result			Negative			31	Female	70	16	60	Yes	yes		No	Yes	Yes	Yes	Negative		22.0386	Positive		Negative
4775	negative			No result			No result		No AFB Observed	Negative			40	Male	100	18	57	Yes	yes	Yes	Yes	Yes	Yes	Yes	Positive		20.4382	Not done
4776	negative		No AFB Observed	Negative		No AFB Observed	Contaminated		No AFB Observed	Negative			19	Female	133			No	No		No	Yes	Yes	Yes	Negative			Not done
4788	Positive		No AFB Observed	Contaminated			No result		No AFB Observed	Positive	Negative	Low	19	Female	107	24	50	No	No		No	Yes	Yes	Yes	Negative		21.3593	Positive	Medium	Negative
4789	Positive		No AFB Observed	Positive			No result		3+ AFB	Positive	Negative	Low	20	Male	87	20	66	No	No		No	Yes	Yes	Yes	Negative		22.5711	Positive		Negative
4790	Positive		1+ AFB	Positive			No result		3+ AFB	Positive	Negative	Medium	34	Male	124	20	43	No	yes		No	Yes	Yes	Yes	Negative		15.2353	Positive	Medium	Negative
4791	Positive		1+ AFB	Negative			No result		3+ AFB	Positive	Indeterminate	Very low	21	Male	123	24	48	No	No		No	Yes	Yes	Yes	Negative		15.1496	Positive	High	Negative
4793	Positive		No AFB Observed	Negative			No result		3+ AFB	Positive	Negative	High	20	Female	105	20	55	No	No		No	Yes	No	Yes	Negative		20.202	Positive	High	Negative
4797	Positive	5	No AFB Observed	Negative		No AFB Observed	Contaminated		3+ AFB	Positive	Negative	Very low	47	Female	111	30	48	No	yes		No	Yes	Yes	Yes	Negative		19.4734	Positive	High	Negative
4798	Positive	4	No AFB Observed	Contaminated		No AFB Observed	Contaminated		3+ AFB	Positive	Negative	High	36	Male	124		52	No	No	No	No	Yes	Yes	Yes	Positive		18.6453	Positive	High	Negative
4799	Positive	5	No AFB Observed	Positive	34		No result		3+ AFB	Positive	Negative	Very low	32	Male	95	20	52	Yes	yes	No	No	Yes	Yes	Yes	Positive		19.1001	Positive		Negative
4801	negative		No AFB Observed	Negative		10 AFB per length	Positive	8	No AFB Observed	Negative			25	Female	84	20	69	No	No		No	Yes	Yes	Yes	Negative		26.9531	Negative
4802	negative		No AFB Observed	Negative		No AFB Observed	Contaminated		No AFB Observed	Negative			41	Male	48	20	62	No	No		No	No	Yes	Yes	Negative		20.9573	Positive	Trace	Negative
4804	negative		No AFB Observed	Contaminated		No AFB Observed	Positive	9	No AFB Observed	Positive	Negative	Very low	22	Female	75	32	45	No	No		Yes	Yes	Yes	Yes	Negative		18.4911	Not done
4805	Positive	6	No AFB Observed	Positive	8	No AFB Observed	Negative		2+ AFB	Positive	Negative	Medium	18	Male	102	44	54	Yes	yes		No	Yes	Yes	Yes	Negative		17.4328	Positive	Medium	Negative
4807	negative		No AFB Observed	Negative		No AFB Observed	Contaminated		No AFB Observed	Negative			49	Male	108	26		No	No	Yes	Yes	Yes	Yes	Yes	Positive			Negative
4808	negative		No AFB Observed	Contaminated		No AFB Observed	Negative		No AFB Observed	Negative			44	Female	88	20		No	No	Yes	Yes	Yes	Yes	Yes	Positive			Negative
4810	negative		No AFB Observed	Negative		No AFB Observed	Negative		No AFB Observed	Negative			33	Female	106	20	73	No	No		No	No	Yes	Yes	Negative		26.8136	Negative
4811	negative		No AFB Observed	Negative		No AFB Observed	Contaminated		No AFB Observed	Negative			35	Female	117	30		No	No	No	No	Yes	Yes	Yes	Positive			Negative
4812	negative		No AFB Observed	Negative		No AFB Observed	Negative		No AFB Observed	Negative			18	Female	67	24		No	No	Yes	Yes	Yes	Yes	Yes	Positive			Negative
4815	Positive	13	No AFB Observed	Negative		No AFB Observed	Contaminated		No AFB Observed	Error			42	Male	101	18	55	Yes	yes	Yes	No	Yes	Yes	Yes	Positive		17.7557	Positive	Very low	Negative
4816	negative		No AFB Observed	Contaminated		No AFB Observed	Contaminated		No AFB Observed	Negative			35	Male	80	20	78	No	yes		No	No	Yes	Yes	Negative		26.0617	Negative
4818	negative		No AFB Observed	Contaminated		No AFB Observed	Contaminated		No AFB Observed	Negative			34	Female	86	24	62	No	No		No	No	No	Yes	Negative		21.4533	Negative
4819	Positive	4	No AFB Observed	Positive	23	No AFB Observed	Positive	5	3+ AFB	Positive	Indeterminate	Trace	29	Male	97	32	52	Yes	yes	No	No	Yes	Yes	Yes	Positive		16.9796	Negative
4821	Positive	4	No AFB Observed	Positive	12	No AFB Observed	Positive	5	2+ AFB	Positive	Negative	Very low	23	Male	112	24	44	No	yes		No	Yes	Yes	Yes	Negative		16.5606	Positive	High	Negative
4822	negative		No AFB Observed	Negative		No AFB Observed	Contaminated		No AFB Observed	Error			39	Female	72	20	45	No	yes		No	No	Yes	Yes	Negative		19.736	Negative
4826	negative		No AFB Observed	Contaminated		No AFB Observed	Negative		No AFB Observed	Negative			42	Female	115	22	56	No	yes		No	Yes	Yes	Yes	Negative		23.309	Negative
4827	negative		No AFB Observed	Negative		No AFB Observed	Contaminated		No AFB Observed	Negative			26	Female	95	20	45	No	No		Yes	No	Yes	Yes	Negative		19.4771	Positive	Trace	Indeterminate
4828	Positive	15	No AFB Observed	Contaminated		No AFB Observed	Contaminated		No AFB Observed	Negative			37	Female	79	24	43	No	No	Yes	No	No	Yes	Yes	Positive	452	15.9875	Positive	Trace	Indeterminate
4829	negative		No AFB Observed	Negative			No result		No AFB Observed	Negative			38	Female	102	24	59	No	yes	No	No	Yes	Yes	Yes	Positive	106	23.9361	Negative
4831	negative		No AFB Observed	Contaminated		No AFB Observed	Contaminated		No AFB Observed	Negative			51	Female	71		50	No	yes	No	No	Yes	Yes	Yes	Positive	185	19.5313	Negative
4832	negative		No AFB Observed	Contaminated		No AFB Observed	Contaminated		No AFB Observed	Negative			40	Male	92	24	82	No	yes		No	Yes	Yes	Yes	Negative		25.8806	Negative
4834	Positive	11	No AFB Observed	Negative			No result		10 AFB per length	Positive	Negative	Trace	25	Male	101	20	49	No	No		No	No	Yes	Yes	Negative		15.8187	Positive	Low	Negative
4835	Positive	5	No AFB Observed	Positive	13	No AFB Observed	Positive	3	No AFB Observed	Negative			30	Female	124	24		No	yes	No	No	Yes	Yes	Yes	Positive	8		Negative
4836	Positive	4	No AFB Observed	Positive	6		No result		3+ AFB	Positive	Negative	Low	30	Male	99	22	67	No	yes		No	Yes	Yes	Yes	Negative		21.6297	Positive	Medium	Negative
4838	Positive	1	No AFB Observed	Contaminated		No AFB Observed	Contaminated		No AFB Observed	Negative			31	Male	79	20	55	No	yes	No	No	Yes	Yes	Yes	Positive	106	18.8092	Negative
4839	negative		No AFB Observed	Contaminated		No AFB Observed	Contaminated		No AFB Observed	Positive	Negative	Very low	29	Female	94	22	65	No	yes	No	No	Yes	Yes	Yes	Positive	167	26.7094	Negative
4840	Positive	6	1+ AFB	Positive	18	1+ AFB	Positive	2	3+ AFB	Positive	Negative	Medium	30	Male	114	26	54	Yes	yes		No	Yes	No	Yes	Negative		17.6327	Positive	High	Negative
4841	Positive	8	No AFB Observed	Contaminated		5 AFB per length	Contaminated		1+ AFB	Positive	Negative	Low	43	Male	85	20	48	Yes	yes		No	Yes	No	Yes	Negative		15.6735	Positive	Medium	Negative
4842	Positive	12	No AFB Observed	Negative		No AFB Observed	Contaminated		No AFB Observed	Negative			35	Male	96	20	60	No	yes	No	No	Yes	No	Yes	Positive	176	21.2585	Positive	Very low	Negative
4843	Positive	8	No AFB Observed	Contaminated		No AFB Observed	Contaminated		1+ AFB	Positive	Negative	Low	27	Male	130	40	45	Yes	yes		No	Yes	Yes	Yes	Negative		17.7999	Positive	Low	Negative
4844	negative		No AFB Observed	Negative		No AFB Observed	Contaminated		No AFB Observed	Negative			32	Female	72	24	58	No	No		Yes	No	No	Yes	Negative		22.6563	Positive	Low	Negative
4845	negative		10 AFB per length	Negative		No AFB Observed	Contaminated		No AFB Observed	Error			33	Male	82	24	65	Yes	yes	No	No	Yes	Yes	Yes	Positive	305	21.9713	Negative
4846	negative		No AFB Observed	Negative		No AFB Observed	Contaminated		No AFB Observed	Negative			49	Male	118	22	65	No	No	Yes	No	Yes	Yes	Yes	Positive		23.5883	Negative
4848	negative		No AFB Observed	Negative		No AFB Observed	Negative		No AFB Observed	Negative			29	Male	71	22	50	No	No		No	Yes	Yes	Yes	Negative		18.8	Negative
4849	negative		No AFB Observed	Contaminated		No AFB Observed	Contaminated		No AFB Observed	Negative			44	Female	114	28	56	No	yes	Yes	Yes	No	Yes	Yes	Positive	350	23.0112	Negative
4850	Positive	4	1+ AFB	Negative			No result		3+ AFB	Negative			36	Male	106	24	58	Yes	yes		No	Yes	Yes	Yes	Negative		19.1571	Positive	High	Negative
4852	negative		No AFB Observed	Negative		No AFB Observed	Negative		No AFB Observed	Negative			56	Male	61	20	52	Yes	yes	Yes	No	Yes	Yes	Yes	Positive	642	17.7833	Negative
4859	negative		No AFB Observed	Negative		No AFB Observed	Negative		No AFB Observed	Negative			37	Male	115	32	49	Yes	yes	No	No	Yes	Yes	Yes	Positive	631	18.9036	Negative
4860	Positive	4	1+ AFB	Positive	18	1+ AFB	Positive	5	3+ AFB	Positive	Negative	Low	26	Male	161	32	39	No	yes	No	No	Yes	Yes	Yes	Positive	193	13.4948	Positive	High	Negative
4861	Positive	4	No AFB Observed	Negative		No AFB Observed	Contaminated		3+ AFB	Positive	Negative	Low	23	Male	83	20	45	Yes	yes		No	Yes	No	Yes	Negative		18.026	Positive	High	Negative
4866	Positive	8		No result			No result		No AFB Observed	Positive	Negative	Low	33	Male	117	30	69	No	No	No	No	Yes	Yes	Yes	Positive	73	23.8754	Positive	Low	Negative
4870	Positive	5	2+ AFB	Negative		1+ AFB	Positive	7	3+ AFB	Positive	Negative	Low	22	Male	125	18	52	No	No		No	Yes	Yes	Yes	Negative		16.9796	Positive	High	Negative
4871	Positive	5	1+ AFB	Positive	30	No AFB Observed	Positive	10	3+ AFB	Positive	Indeterminate	Low	30	Male	112	20	53	Yes	yes		No	Yes	Yes	Yes	Negative		19.4674	Positive	High	Negative
4872	negative		No AFB Observed	Negative		No AFB Observed	Contaminated		No AFB Observed	Negative			33	Female	91	22	70	No	yes		Yes	No	No	Yes	Negative		26.3465	Negative
4878	negative		No AFB Observed	Negative		No AFB Observed	Contaminated		No AFB Observed	Negative			19	Female	104	34	36	No	yes	Yes	No	Yes	Yes	Yes	Positive		15.3787	Negative
4879	negative		No AFB Observed	Contaminated		No AFB Observed	Contaminated		No AFB Observed	Negative			20	Male	84	16	66	Yes	yes		No	Yes	Yes	Yes	Negative		20.3704	Negative
4887	Positive	13	No AFB Observed	Contaminated		No AFB Observed	No result		No AFB Observed	Error			23	Male	91	18	68	Yes	yes		No	Yes	No	Yes	Negative		24.677	Positive	Low	Negative
4888	negative		No AFB Observed	Negative		No AFB Observed	Negative		No AFB Observed	Negative			26	Male	94	24	54	Yes	yes		Yes	Yes	Yes	Yes	Negative		17.2364	Negative
4891	Positive	11	No AFB Observed	No result		No AFB Observed	Positive	16	No AFB Observed	Positive	Indeterminate	Very low	38	Female	161	28		No	No	Yes	No	Yes	Yes	Yes	Positive	36		Positive	Low	Negative
4357-1	negative		No AFB Observed	Negative		No AFB Observed	Contaminated		No AFB Observed	Positive	Negative	Very low	30	Female	81	20	45	No	No		Yes	Yes	Yes	Yes	Negative		16.1354	Positive	Very low	Negative
4401-1	negative		No AFB Observed	Contaminated			No result		No AFB Observed	Negative			45	Female	92	20	55	No	No	Yes	Yes	Yes	No	Yes	Positive	130	21.2183	Negative
4465-1	negative	0	No AFB Observed	Positive	20	No AFB Observed	Contaminated		No AFB Observed	Negative			44	Male	64	18	70	No	yes		Yes	Yes	No	Yes	Negative		23.6614	Negative
